# Supplementary material for: Synthesis, Structural Characterization, Hirschfeld Surface Analysis, Density Functional Theory, and Photocatalytic CO2 Reduction Activity of a New Ca(II) Complex with a Bis-Schiff Base Ligand
Source: Molecules. 2024 Feb 28;29(5):1047. doi: 10.3390/molecules29051047 (PMC10934907; doi:10.3390/molecules29051047)
Supplement: Supplementary file 1 [file molecules-29-01047-s001.zip]

Archive with 1 entries (1 files):
- molecules-2879314-supplementary.pdf
